# Supplementary material for: Streptomyces spiroverticillatus induces poplar canker resistance against Botryosphaeria dothidea
Source: PeerJ. 2026 Apr 17;14:e20943. doi: 10.7717/peerj.20943 (PMC13094556; doi:10.7717/peerj.20943)
Supplement: Supplemental Information 1 — The data for total phenols, flavonoids, lignin, chitinase, and PAL in the control and treatment groups from day 3 to day 21. [file peerj-14-20943-s001.zip]

Archive with 1 entries (1 files):
- date.xlsx
