# Supplementary material for: Streptomyces spiroverticillatus induces poplar canker resistance against Botryosphaeria dothidea
Source: PeerJ. 2026 Apr 17;14:e20943. doi: 10.7717/peerj.20943 (PMC13094556; doi:10.7717/peerj.20943)
Supplement: Supplemental Information 1 — The data for total phenols, flavonoids, lignin, chitinase, and PAL in the control and treatment groups from day 3 to day 21. [file peerj-14-20943-s001.zip › date.xlsx]

## Sheet: PAL
					Time	Treatment			CK
					3	15.89	18.9	16.33	9.67	7.73
					6	13.6	9.9	11.2	6.4	8.2
					9	12.4		14.3	6.67	8.5
					12	10.56	8.67		5.56	7.33
					15	14.55	12.89	11.56	6	7.34	9.27
					18	16.22	12		3.22	5.34
					21	34.67	32.53		14.33	17.06	12.3

## Sheet: Flavonoids
					Time	Treatment			CK
					3	13.2245	15.1633	13.5306	12.4449	11.1184	10.4653
					6	15.3265	14.6531	15.5918	12.9551	13.4041	14.1796
					9	18.9388	17.4898	18.4694	12.8939	13.4857	13.8326
					12	15.8163	15.8776	17.6122	14.5265	13.2816	12.8939
					15	19.3265	17.0612	18.9184	15.9347	16.649	14.4857
					18	15.3469	16.7347	17.0816	15.3633	15.8531	14.7102
					21	16.5306	16.2041	17.1429	13.6898	14.41	15.3224

## Sheet: Total phenolics
					Time	Treatment			CK
					3	0.597778	0.617677	0.638081	0.479192	0.525253	0.521818
					6	0.558586	0.533737	0.577475	0.466869	0.508687	0.494242
					9	0.537879	0.561616	0.582424	0.465253	0.455556	0.509495
					12	0.563333	0.565051	0.623131	0.53899	0.529394	0.499596
					15	0.536364	0.524747	0.577273	0.520202	0.515657	0.460606
					18	0.538384	0.525253	0.539394	0.493939	0.576768	0.488889
					21	0.467677	0.481212	0.516667	0.510101	0.547475	0.526263

## Sheet: Chitinase
					Time	Treatment			CK
					3		27.76	27.34	20.5	22.1
					6		25.76	25.33	22.796		23.2
					9	26.33	24.3		22.136		21.783
					12		25.37	23.108	22.105	24.77
					15	25.838	27.008				22.718
					18	28.412	27.242	27.544	21.939	22.329	24.122
					21	24.98	22.407	21.861	22.53		24.278

## Sheet: Lignin
		Time	Treatment			CK
		3	347.792	323.282	330.627	318.732	306.842	312.422
		6	451.962	431.367	405.167	313.772	297.742	305.722
		9	510.652	482.377	490.072	291.887	315.602	289.387
		12	440.072	454.552	470.197	325.877	299.422	305.462
		15	310.747	306.822	340.982	268.542	290.107	273.812
		18	327.037	358.607	330.322	301.172	280.727	270.352
		21	333.862	364.062	359.447	313.747	320.032	332.697
